# Supplementary material for: Comparing the hydrological performance of an irrigated native vegetation green roof with a conventional Sedum spp. green roof in New York City
Source: PLoS One. 2022 Apr 20;17(4):e0266593. doi: 10.1371/journal.pone.0266593 (PMC9020694; doi:10.1371/journal.pone.0266593)
Supplement: S1 Dataset — (CSV) [file pone.0266593.s004.csv]

Site	Storm Start	Storm End	Rain (mm)	Runoff (mm)
Ranaqua	11/18/2013 6:47	11/18/2013 9:55	7.00	0.00
USPS	11/22/2013 8:00	11/22/2013 10:30	1.02	0.00
Ranaqua	11/22/2013 12:51	11/22/2013 15:23	1.84	0.00
Ranaqua	11/23/2013 2:59	11/23/2013 3:00	0.37	0.00
USPS	11/26/2013 14:35	11/27/2013 18:45	73.41	31.38
Ranaqua	11/26/2013 21:56	11/27/2013 23:19	70.39	51.54
Ranaqua	12/6/2013 2:53	12/6/2013 2:54	0.37	0.01
USPS	12/6/2013 6:10	12/7/2013 3:15	28.96	6.89
Ranaqua	12/6/2013 11:22	12/7/2013 5:51	22.11	11.52
USPS	12/9/2013 4:50	12/9/2013 11:05	13.72	1.83
Ranaqua	12/10/2013 12:50	12/10/2013 15:30	5.53	0.04
USPS	12/11/2013 12:40	12/11/2013 13:25	0.76	0.00
USPS	12/13/2013 13:45	12/13/2013 13:50	0.25	0.00
USPS	12/15/2013 0:45	12/15/2013 10:20	30.73	4.79
USPS	12/23/2013 5:35	12/23/2013 21:35	18.03	3.88
Ranaqua	12/23/2013 10:45	12/24/2013 1:58	13.27	8.62
USPS	12/29/2013 11:25	12/29/2013 20:05	33.78	16.46
Ranaqua	12/29/2013 16:39	12/29/2013 22:08	33.17	23.79
Ranaqua	1/6/2014 5:38	1/6/2014 6:29	2.95	1.30
USPS	1/6/2014 7:30	1/6/2014 10:40	6.35	1.36
USPS	1/14/2014 7:35	1/14/2014 17:45	11.18	1.67
Ranaqua	1/14/2014 12:32	1/15/2014 0:17	9.58	6.56
USPS	1/15/2014 3:10	1/15/2014 3:15	0.25	0.00
Ranaqua	1/15/2014 20:34	1/15/2014 20:41	0.74	0.00
USPS	1/18/2014 9:40	1/18/2014 10:35	2.03	0.00
Ranaqua	1/18/2014 15:06	1/18/2014 15:46	1.84	0.00
USPS	2/3/2014 1:55	2/3/2014 5:30	5.33	0.11
USPS	2/4/2014 13:35	2/4/2014 16:05	7.62	0.00
USPS	2/5/2014 10:55	2/5/2014 20:10	10.92	1.13
USPS	2/13/2014 13:45	2/13/2014 22:00	34.29	2.21
USPS	2/14/2014 9:20	2/14/2014 17:15	12.70	0.00
USPS	2/15/2014 12:05	2/15/2014 12:10	0.25	0.00
USPS	2/18/2014 12:45	2/18/2014 13:20	4.06	3.28
USPS	2/19/2014 11:20	2/19/2014 13:25	6.60	0.99
Ranaqua	2/19/2014 16:36	2/19/2014 18:02	5.53	1.07
Ranaqua	2/22/2014 16:29	2/22/2014 23:55	1.47	1.23
USPS	3/12/2014 17:00	3/12/2014 22:10	10.92	1.37
USPS	3/19/2014 16:05	3/20/2014 0:50	23.62	7.94
Ranaqua	3/28/2014 14:58	3/28/2014 15:29	0.74	0.00
Ranaqua	3/29/2014 1:55	3/29/2014 1:56	0.37	0.02
USPS	3/29/2014 10:25	3/30/2014 7:30	57.15	35.58
USPS	3/30/2014 16:40	3/31/2014 8:40	9.65	1.70
USPS	4/3/2014 22:30	4/4/2014 7:05	3.81	0.00
Ranaqua	4/4/2014 2:49	4/4/2014 4:11	1.47	0.00
USPS	4/4/2014 17:50	4/5/2014 0:55	7.87	1.40
Ranaqua	4/4/2014 22:49	4/5/2014 4:13	3.69	0.76
USPS	4/7/2014 17:20	4/8/2014 10:05	27.18	6.72
Ranaqua	4/9/2014 12:14	4/9/2014 12:15	0.74	0.00
USPS	4/15/2014 4:45	4/16/2014 11:00	22.35	1.24
USPS	4/26/2014 0:25	4/26/2014 6:20	23.11	2.18
Ranaqua	4/26/2014 5:11	4/26/2014 10:33	22.48	4.94
USPS	4/26/2014 17:35	4/26/2014 21:55	1.27	0.00
Ranaqua	4/26/2014 20:39	4/27/2014 1:34	4.05	1.31
USPS	4/29/2014 15:50	5/1/2014 7:25	137.41	87.52
USPS	5/3/2014 19:35	5/3/2014 23:00	1.02	0.00
Ranaqua	5/3/2014 23:54	5/4/2014 3:03	2.21	0.00
USPS	5/8/2014 2:05	5/8/2014 10:20	13.21	0.39
Ranaqua	5/8/2014 6:47	5/8/2014 13:38	13.27	0.46
USPS	5/9/2014 2:40	5/9/2014 7:10	5.33	0.65
Ranaqua	5/9/2014 11:12	5/9/2014 11:18	1.11	0.01
Ranaqua	5/9/2014 23:33	5/9/2014 23:34	0.37	0.03
USPS	5/10/2014 11:30	5/10/2014 17:25	2.79	0.00
Ranaqua	5/10/2014 20:48	5/10/2014 21:24	12.16	0.08
USPS	5/11/2014 0:00	5/11/2014 2:50	2.03	0.46
Ranaqua	5/11/2014 4:13	5/11/2014 6:56	2.58	0.46
USPS	5/15/2014 1:40	5/15/2014 15:50	4.57	0.00
Ranaqua	5/15/2014 6:39	5/15/2014 16:40	6.27	0.13
Ranaqua	5/16/2014 7:34	5/16/2014 7:35	0.37	0.02
USPS	5/16/2014 13:55	5/16/2014 23:15	20.32	5.60
Ranaqua	5/16/2014 14:17	5/17/2014 3:15	54.18	22.28
Ranaqua	5/20/2014 1:39	5/20/2014 1:46	0.74	0.00
USPS	5/22/2014 3:20	5/22/2014 11:25	7.62	0.02
Ranaqua	5/22/2014 7:44	5/22/2014 9:40	4.79	0.12
USPS	5/22/2014 17:55	5/22/2014 19:00	1.27	0.00
Ranaqua	5/22/2014 22:12	5/22/2014 22:33	1.11	0.00
USPS	5/23/2014 16:25	5/24/2014 1:25	31.50	10.17
Ranaqua	5/24/2014 0:59	5/24/2014 5:10	49.39	26.81
USPS	5/24/2014 16:50	5/24/2014 18:25	8.89	3.28
Ranaqua	5/30/2014 23:19	5/30/2014 23:24	1.11	0.04
USPS	5/31/2014 15:20	5/31/2014 16:25	1.02	0.00
USPS	6/3/2014 17:55	6/3/2014 19:40	4.83	0.62
Ranaqua	6/3/2014 22:53	6/3/2014 23:33	3.69	0.00
USPS	6/5/2014 1:45	6/5/2014 10:45	20.57	2.26
Ranaqua	6/5/2014 6:10	6/5/2014 14:58	33.17	10.56
USPS	6/9/2014 3:45	6/9/2014 10:35	36.32	11.21
USPS	6/11/2014 6:05	6/11/2014 6:10	0.25	0.00
Ranaqua	6/11/2014 9:46	6/11/2014 11:37	0.74	0.30
USPS	6/12/2014 2:45	6/12/2014 2:50	0.25	0.00
USPS	6/13/2014 0:10	6/13/2014 11:05	19.81	7.71
USPS	6/13/2014 17:55	6/13/2014 20:30	22.86	14.90
USPS	6/19/2014 14:50	6/19/2014 14:55	0.25	0.00
Ranaqua	6/19/2014 18:26	6/19/2014 18:27	0.37	0.00
USPS	6/19/2014 20:55	6/19/2014 21:00	0.25	0.00
USPS	6/26/2014 0:00	6/26/2014 3:00	4.57	0.00
Ranaqua	6/26/2014 0:01	6/26/2014 6:52	3.32	0.14
USPS	7/23/2014 20:45	7/23/2014 22:55	3.81	3.72
USPS	7/27/2014 5:55	7/27/2014 6:00	0.25	0.00
USPS	7/28/2014 0:00	7/28/2014 4:05	7.11	3.38
USPS	8/2/2014 4:00	8/2/2014 8:25	12.95	2.86
Ranaqua	8/2/2014 8:20	8/2/2014 12:45	16.58	0.80
Ranaqua	8/3/2014 6:58	8/3/2014 12:05	1.84	0.17
USPS	8/12/2014 15:55	8/13/2014 9:50	22.86	8.12
Ranaqua	8/12/2014 19:36	8/12/2014 19:37	0.37	0.05
Ranaqua	8/13/2014 3:20	8/13/2014 12:56	35.38	4.75
USPS	8/21/2014 5:00	8/21/2014 5:25	4.06	2.97
Ranaqua	8/21/2014 9:48	8/21/2014 9:51	0.74	0.00
USPS	8/21/2014 22:55	8/22/2014 3:10	10.16	3.18
Ranaqua	8/22/2014 3:26	8/22/2014 6:10	11.43	0.30
USPS	8/27/2014 22:15	8/27/2014 22:20	0.25	0.00
USPS	8/31/2014 16:25	8/31/2014 17:15	11.68	1.67
Ranaqua	8/31/2014 20:05	8/31/2014 21:20	29.48	8.87
USPS	9/6/2014 22:50	9/6/2014 23:45	2.29	0.00
Ranaqua	9/7/2014 3:15	9/7/2014 3:40	1.11	0.07
USPS	9/9/2014 15:35	9/9/2014 16:00	0.51	0.00
USPS	9/13/2014 15:10	9/13/2014 21:40	6.86	5.48
Ranaqua	9/13/2014 19:25	9/14/2014 0:35	6.27	0.29
USPS	9/16/2014 7:45	9/16/2014 11:30	12.70	2.39
Ranaqua	9/16/2014 11:50	9/16/2014 15:05	13.27	0.46
USPS	9/21/2014 1:20	9/21/2014 3:10	2.29	0.86
Ranaqua	9/21/2014 5:15	9/21/2014 7:50	7.37	0.08
USPS	9/22/2014 0:30	9/22/2014 0:35	0.25	0.00
USPS	9/25/2014 7:20	9/25/2014 14:15	9.14	5.74
Ranaqua	9/25/2014 12:05	9/25/2014 19:00	8.85	0.25
Ranaqua	9/30/2014 11:10	9/30/2014 12:15	12.16	0.31
Ranaqua	10/1/2014 13:50	10/1/2014 13:51	0.37	0.00
Ranaqua	10/4/2014 10:30	10/4/2014 18:40	39.80	29.99
Ranaqua	10/8/2014 3:55	10/8/2014 6:05	2.95	0.00
Ranaqua	10/11/2014 7:50	10/11/2014 15:25	11.43	0.00
Ranaqua	10/13/2014 23:05	10/14/2014 2:00	0.74	0.00
Ranaqua	10/15/2014 22:00	10/16/2014 16:05	32.80	8.66
USPS	10/22/2014 3:40	10/23/2014 15:15	55.37	17.18
Ranaqua	10/22/2014 7:50	10/22/2014 13:50	11.06	1.10
Ranaqua	10/26/2014 5:00	10/26/2014 5:01	0.37	0.06
Ranaqua	10/29/2014 21:50	10/29/2014 21:51	0.37	0.00
USPS	10/31/2014 23:50	11/1/2014 14:00	7.37	2.53
Ranaqua	11/1/2014 3:35	11/2/2014 0:50	8.48	1.70
USPS	11/6/2014 2:20	11/6/2014 19:10	12.70	6.82
Ranaqua	11/6/2014 8:25	11/6/2014 22:35	13.64	4.68
USPS	11/13/2014 19:10	11/14/2014 3:25	5.08	1.00
Ranaqua	11/14/2014 1:25	11/14/2014 6:05	6.27	0.60
USPS	11/24/2014 1:20	11/24/2014 8:00	15.22	7.42
Ranaqua	11/24/2014 6:20	11/24/2014 11:35	27.27	7.32
USPS	11/26/2014 6:50	11/26/2014 22:30	33.33	9.78
Ranaqua	11/26/2014 11:55	11/27/2014 2:50	39.44	6.26
USPS	11/27/2014 11:35	11/27/2014 11:40	0.20	0.00
USPS	12/1/2014 17:45	12/1/2014 20:50	2.03	0.16
USPS	12/2/2014 12:55	12/2/2014 14:35	0.81	0.00
USPS	12/5/2014 18:05	12/7/2014 1:05	42.06	12.63
Ranaqua	12/6/2014 0:00	12/7/2014 5:30	60.07	14.40
Ranaqua	12/17/2014 0:50	12/17/2014 7:10	3.69	0.38
Ranaqua	12/23/2014 3:40	12/23/2014 9:25	4.05	0.20
Ranaqua	12/23/2014 19:05	12/24/2014 4:10	1.84	1.35
Ranaqua	12/24/2014 10:45	12/24/2014 23:15	28.01	15.92
Ranaqua	1/24/2015 6:55	1/24/2015 15:15	22.48	0.52
USPS	1/24/2015 11:30	1/25/2015 9:45	18.29	11.64
USPS	1/30/2015 11:05	1/30/2015 11:20	1.63	0.00
Ranaqua	2/2/2015 5:05	2/2/2015 20:25	33.17	0.37
USPS	2/4/2015 10:10	2/5/2015 6:10	13.21	3.07
USPS	2/7/2015 13:00	2/7/2015 16:05	1.42	0.02
USPS	2/8/2015 4:50	2/8/2015 4:55	0.20	0.00
USPS	2/22/2015 11:10	2/22/2015 13:05	13.61	4.20
USPS	3/2/2015 8:45	3/2/2015 12:50	6.91	0.00
USPS	3/6/2015 11:35	3/6/2015 13:05	6.30	0.68
USPS	3/14/2015 4:00	3/14/2015 22:20	21.34	19.66
USPS	3/17/2015 8:30	3/17/2015 8:35	0.20	0.00
USPS	3/20/2015 13:40	3/20/2015 14:30	0.81	0.00
Ranaqua	3/20/2015 17:55	3/21/2015 0:20	9.21	0.71
Ranaqua	3/21/2015 8:05	3/21/2015 8:06	0.37	0.00
USPS	3/25/2015 15:20	3/25/2015 20:40	1.63	0.00
USPS	3/26/2015 12:10	3/26/2015 15:20	1.02	0.00
Ranaqua	3/26/2015 16:05	3/26/2015 19:30	2.58	0.11
USPS	3/26/2015 21:25	3/27/2015 7:45	14.81	9.81
USPS	3/31/2015 14:55	3/31/2015 20:50	3.86	0.49
USPS	4/1/2015 11:50	4/1/2015 11:55	0.20	0.00
USPS	4/3/2015 11:10	4/3/2015 14:00	1.63	0.00
Ranaqua	4/3/2015 15:20	4/3/2015 17:50	0.74	0.00
Ranaqua	4/4/2015 3:10	4/4/2015 3:11	0.37	0.01
USPS	4/4/2015 5:00	4/4/2015 5:05	0.20	0.00
USPS	4/7/2015 8:00	4/7/2015 8:05	0.20	0.00
Ranaqua	4/7/2015 12:35	4/7/2015 12:50	0.74	0.00
USPS	4/7/2015 19:00	4/7/2015 23:45	4.06	0.00
Ranaqua	4/7/2015 22:55	4/8/2015 3:15	2.58	0.04
USPS	4/10/2015 0:35	4/10/2015 7:30	6.68	3.34
Ranaqua	4/10/2015 9:30	4/10/2015 10:20	2.58	0.00
USPS	4/17/2015 4:45	4/17/2015 5:50	1.83	0.00
Ranaqua	4/17/2015 8:55	4/17/2015 9:55	2.95	0.00
USPS	4/20/2015 7:35	4/20/2015 14:25	36.91	32.70
Ranaqua	4/20/2015 11:45	4/20/2015 19:40	64.50	25.59
Ranaqua	4/21/2015 4:20	4/21/2015 13:25	10.69	1.57
Ranaqua	4/22/2015 19:45	4/22/2015 22:55	1.84	0.02
USPS	5/16/2015 2:50	5/16/2015 8:35	2.82	1.02
Ranaqua	5/16/2015 7:15	5/16/2015 12:40	3.69	0.00
USPS	5/16/2015 14:45	5/17/2015 2:30	7.52	4.88
Ranaqua	5/17/2015 2:00	5/17/2015 7:10	4.79	0.00
USPS	5/19/2015 2:05	5/19/2015 5:25	0.41	0.00
Ranaqua	5/19/2015 6:50	5/19/2015 8:25	1.11	0.00
USPS	5/27/2015 20:00	5/27/2015 20:55	1.22	0.00
Ranaqua	5/28/2015 0:15	5/28/2015 2:10	2.95	0.00
Ranaqua	5/31/2015 20:35	6/1/2015 15:30	72.24	40.49
USPS	6/8/2015 21:50	6/9/2015 3:00	2.03	0.00
Ranaqua	6/15/2015 2:30	6/15/2015 9:30	28.01	4.26
USPS	6/16/2015 14:45	6/16/2015 17:55	5.64	4.80
Ranaqua	6/16/2015 18:05	6/16/2015 21:30	19.53	4.08
Ranaqua	6/20/2015 17:15	6/21/2015 10:45	14.74	0.57
USPS	6/21/2015 1:30	6/21/2015 6:15	8.69	3.20
Ranaqua	6/21/2015 21:40	6/21/2015 22:10	5.53	0.01
USPS	6/23/2015 18:10	6/23/2015 19:30	0.81	0.00
Ranaqua	6/23/2015 23:30	6/23/2015 23:31	0.37	0.00
USPS	6/27/2015 15:35	6/28/2015 7:05	36.12	12.28
Ranaqua	6/27/2015 20:10	6/28/2015 16:25	63.02	16.51
USPS	7/7/2015 17:10	7/7/2015 17:25	3.40	3.19
USPS	7/8/2015 16:30	7/8/2015 17:05	0.41	0.00
USPS	7/9/2015 8:10	7/9/2015 8:35	0.41	0.00
USPS	7/9/2015 20:30	7/9/2015 22:15	10.08	2.16
USPS	7/14/2015 12:50	7/14/2015 14:45	1.83	0.00
USPS	7/15/2015 12:20	7/15/2015 12:35	0.41	0.00
USPS	7/18/2015 8:45	7/18/2015 9:45	6.43	2.56
Ranaqua	7/27/2015 7:15	7/27/2015 7:55	11.43	1.66
Ranaqua	7/30/2015 13:10	7/30/2015 21:10	61.92	49.76
USPS	8/4/2015 3:50	8/4/2015 6:05	10.03	2.26
Ranaqua	8/4/2015 7:50	8/4/2015 8:35	8.48	1.11
USPS	8/11/2015 6:00	8/11/2015 11:15	26.75	7.46
Ranaqua	8/11/2015 9:40	8/11/2015 15:25	39.07	13.05
Ranaqua	8/11/2015 23:40	8/11/2015 23:50	2.21	0.02
USPS	8/18/2015 4:40	8/18/2015 5:55	13.06	1.72
USPS	8/21/2015 1:10	8/21/2015 5:25	8.31	6.58
Ranaqua	8/21/2015 5:45	8/21/2015 8:25	15.48	0.33
USPS	9/10/2015 0:35	9/11/2015 3:15	37.90	12.48
Ranaqua	9/10/2015 5:35	9/11/2015 3:45	84.40	44.11
Ranaqua	9/12/2015 21:55	9/13/2015 5:50	9.95	0.17
USPS	9/29/2015 22:10	9/30/2015 9:35	32.28	10.08
Ranaqua	9/30/2015 2:30	9/30/2015 11:55	42.38	11.04
Ranaqua	10/1/2015 21:30	10/2/2015 0:55	3.32	0.05
Ranaqua	10/2/2015 8:25	10/3/2015 8:20	56.02	30.83
USPS	10/9/2015 16:50	10/9/2015 19:20	13.08	4.00
Ranaqua	10/9/2015 16:50	10/9/2015 23:20	22.11	0.71
USPS	10/25/2015 6:50	10/25/2015 9:05	0.61	0.00
Ranaqua	10/25/2015 10:45	10/25/2015 12:55	1.11	0.05
USPS	10/28/2015 10:50	10/29/2015 2:35	30.66	27.67
Ranaqua	10/28/2015 15:20	10/29/2015 6:35	50.12	21.76
Ranaqua	11/5/2015 16:35	11/5/2015 16:36	0.37	0.00
USPS	11/10/2015 8:45	11/11/2015 6:35	15.82	5.02
Ranaqua	11/10/2015 15:50	11/11/2015 12:35	19.53	2.67
USPS	11/12/2015 13:40	11/12/2015 13:45	0.20	0.00
Ranaqua	11/12/2015 17:15	11/12/2015 17:16	0.37	0.00
Ranaqua	11/19/2015 19:40	11/20/2015 4:25	42.38	12.73
Ranaqua	11/22/2015 8:26	11/22/2015 8:26	0.37	0.02
Ranaqua	11/28/2015 21:25	11/28/2015 21:50	0.74	0.02
Ranaqua	12/1/2015 9:20	12/1/2015 11:10	3.69	0.02
Ranaqua	12/1/2015 19:40	12/2/2015 3:30	7.74	1.63
Ranaqua	12/2/2015 9:35	12/2/2015 22:25	5.53	2.39
Ranaqua	12/3/2015 4:35	12/3/2015 4:36	0.37	0.11
USPS	12/14/2015 19:20	12/15/2015 2:10	8.87	3.26
Ranaqua	12/15/2015 0:01	12/15/2015 7:15	15.48	1.92
Ranaqua	12/17/2015 3:05	12/17/2015 3:06	0.37	0.10
Ranaqua	12/17/2015 16:15	12/17/2015 22:46	35.60	16.95
Ranaqua	12/22/2015 14:45	12/22/2015 19:15	6.41	0.07
Ranaqua	12/23/2015 19:01	12/24/2015 7:01	57.35	38.18
Ranaqua	12/26/2015 0:16	12/26/2015 0:17	0.29	0.00
Ranaqua	12/27/2015 5:00	12/27/2015 10:15	5.86	0.95
Ranaqua	12/28/2015 1:46	12/28/2015 2:15	0.88	0.06
Ranaqua	12/29/2015 0:30	12/29/2015 17:31	17.62	7.00
Ranaqua	12/31/2015 3:16	12/31/2015 6:00	7.04	3.46
Ranaqua	1/10/2016 8:45	1/10/2016 21:16	58.42	32.33
Ranaqua	1/16/2016 6:16	1/16/2016 13:01	8.85	2.31
Ranaqua	2/3/2016 17:31	2/4/2016 2:00	29.96	15.68
Ranaqua	2/5/2016 17:45	2/5/2016 20:45	7.89	0.12
Ranaqua	2/16/2016 3:00	2/16/2016 21:30	49.50	20.35
Ranaqua	2/22/2016 2:00	2/22/2016 3:30	0.59	0.03
Ranaqua	2/23/2016 18:30	2/25/2016 4:45	71.24	21.24
Ranaqua	3/2/2016 6:30	3/2/2016 13:45	6.45	0.52
Ranaqua	3/4/2016 17:15	3/4/2016 18:45	2.06	0.01
Ranaqua	3/11/2016 7:00	3/11/2016 9:30	2.65	0.00
Ranaqua	3/14/2016 9:15	3/15/2016 1:45	9.07	0.40
Ranaqua	3/21/2016 2:30	3/21/2016 13:45	5.27	0.04
Ranaqua	3/25/2016 17:00	3/25/2016 17:01	1.73	0.00
Ranaqua	3/28/2016 7:31	3/28/2016 15:30	17.36	5.35
Ranaqua	4/1/2016 13:15	4/1/2016 13:16	0.29	0.03
USPS	4/1/2016 19:05	4/1/2016 19:10	0.20	0.00
Ranaqua	4/1/2016 23:15	4/1/2016 23:31	0.59	0.00
USPS	4/2/2016 4:35	4/2/2016 11:00	4.06	0.00
Ranaqua	4/2/2016 12:30	4/2/2016 15:17	5.60	0.21
USPS	4/3/2016 0:45	4/3/2016 5:20	2.24	0.00
Ranaqua	4/3/2016 5:00	4/3/2016 10:30	3.24	1.02
USPS	4/4/2016 8:15	4/4/2016 18:25	11.38	5.45
USPS	4/7/2016 12:45	4/7/2016 15:20	2.44	0.00
Ranaqua	4/7/2016 16:55	4/7/2016 18:45	7.00	0.04
USPS	4/9/2016 12:55	4/9/2016 16:50	3.45	0.00
Ranaqua	4/9/2016 18:35	4/9/2016 19:40	1.11	0.00
USPS	4/11/2016 18:55	4/11/2016 19:00	0.20	0.00
USPS	4/12/2016 5:45	4/12/2016 12:15	4.67	3.57
Ranaqua	4/12/2016 9:55	4/12/2016 16:46	7.74	0.66
USPS	4/23/2016 1:20	4/23/2016 8:50	7.06	2.22
Ranaqua	4/23/2016 5:30	4/23/2016 13:25	10.69	5.21
USPS	4/26/2016 3:35	4/26/2016 4:45	4.83	0.87
Ranaqua	4/26/2016 7:35	4/26/2016 8:45	10.69	0.00
USPS	4/26/2016 16:15	4/26/2016 17:05	1.83	0.44
Ranaqua	4/26/2016 19:35	4/26/2016 20:25	4.42	0.02
USPS	4/29/2016 19:30	4/29/2016 23:05	1.22	0.00
Ranaqua	4/30/2016 0:00	4/30/2016 2:50	1.47	0.00
USPS	5/1/2016 8:45	5/1/2016 20:05	3.86	0.00
Ranaqua	5/1/2016 13:05	5/2/2016 0:30	7.00	0.10
USPS	5/2/2016 23:55	5/3/2016 11:30	16.87	6.40
Ranaqua	5/3/2016 4:20	5/3/2016 15:20	24.32	8.66
USPS	5/4/2016 3:00	5/4/2016 9:35	0.61	0.07
Ranaqua	5/4/2016 19:15	5/4/2016 20:50	0.74	0.04
USPS	5/5/2016 11:20	5/5/2016 11:25	0.20	0.00
USPS	5/6/2016 3:45	5/6/2016 13:25	14.55	6.03
Ranaqua	5/6/2016 6:35	5/6/2016 15:10	29.48	12.28
USPS	5/7/2016 3:40	5/7/2016 5:45	0.41	0.00
Ranaqua	5/13/2016 18:35	5/13/2016 23:10	9.95	0.04
Ranaqua	5/14/2016 9:05	5/14/2016 9:06	0.37	0.00
USPS	5/19/2016 8:35	5/19/2016 8:40	0.20	0.00
USPS	5/21/2016 19:00	5/22/2016 6:10	3.05	0.15
Ranaqua	5/21/2016 23:35	5/22/2016 10:00	3.32	0.03
USPS	5/23/2016 17:45	5/23/2016 17:55	0.41	0.00
USPS	5/24/2016 2:10	5/24/2016 9:10	4.06	2.43
Ranaqua	5/24/2016 6:05	5/24/2016 13:20	10.32	0.07
USPS	5/30/2016 1:10	5/30/2016 7:50	37.82	14.54
USPS	6/3/2016 8:20	6/3/2016 10:30	0.81	0.00
Ranaqua	6/3/2016 12:45	6/3/2016 13:35	0.74	0.00
USPS	6/4/2016 19:30	6/4/2016 20:05	5.41	3.26
Ranaqua	6/4/2016 23:35	6/5/2016 2:45	33.54	22.47
USPS	6/5/2016 8:40	6/5/2016 12:15	9.83	2.47
Ranaqua	6/5/2016 15:20	6/5/2016 23:55	29.85	26.17
USPS	6/5/2016 18:30	6/5/2016 19:55	17.25	8.03
USPS	6/8/2016 12:15	6/8/2016 15:15	9.96	2.47
Ranaqua	6/8/2016 16:50	6/8/2016 19:40	15.48	1.70
USPS	6/16/2016 4:10	6/16/2016 7:30	5.49	3.50
Ranaqua	6/16/2016 11:00	6/16/2016 11:40	2.58	0.01
Ranaqua	6/16/2016 19:15	6/16/2016 19:16	0.37	0.00
USPS	6/27/2016 21:25	6/28/2016 1:15	9.96	2.66
Ranaqua	6/28/2016 1:45	6/28/2016 5:40	25.80	3.44
Ranaqua	6/29/2016 2:50	6/29/2016 2:55	1.11	0.00
USPS	7/1/2016 17:25	7/1/2016 22:15	16.26	4.10
USPS	7/4/2016 20:35	7/5/2016 4:45	20.65	18.01
Ranaqua	7/5/2016 1:00	7/5/2016 9:55	50.12	25.72
Ranaqua	7/7/2016 22:30	7/8/2016 2:45	21.49	0.06
USPS	7/8/2016 18:15	7/8/2016 23:15	1.22	0.05
Ranaqua	7/9/2016 7:30	7/9/2016 7:31	0.29	0.00
USPS	7/9/2016 22:20	7/9/2016 23:25	8.84	2.47
Ranaqua	7/10/2016 6:30	7/10/2016 7:45	10.47	0.11
Ranaqua	7/14/2016 10:00	7/14/2016 10:01	0.88	0.02
Ranaqua	7/14/2016 16:30	7/14/2016 16:31	0.29	0.00
Ranaqua	7/15/2016 0:15	7/15/2016 0:45	16.29	0.06
USPS	7/16/2016 16:15	7/16/2016 16:45	4.80	2.67
Ranaqua	7/19/2016 1:00	7/19/2016 1:45	7.85	0.05
USPS	7/25/2016 16:15	7/25/2016 20:10	32.89	19.29
Ranaqua	7/26/2016 0:30	7/26/2016 2:45	8.48	0.03
USPS	7/29/2016 1:05	7/29/2016 9:30	25.93	12.50
USPS	7/30/2016 15:15	7/30/2016 21:35	6.50	5.55
USPS	7/31/2016 8:10	7/31/2016 14:45	2.85	2.38
USPS	7/31/2016 21:30	8/1/2016 1:30	9.50	5.84
USPS	8/6/2016 16:45	8/6/2016 16:50	0.41	0.00
USPS	8/10/2016 12:55	8/10/2016 13:25	1.63	0.00
Ranaqua	8/10/2016 17:15	8/10/2016 17:30	2.21	0.00
USPS	8/12/2016 0:25	8/12/2016 2:10	9.30	1.14
Ranaqua	8/12/2016 4:10	8/12/2016 6:10	8.48	0.00
Ranaqua	8/12/2016 23:10	8/12/2016 23:25	4.05	0.01
Ranaqua	8/14/2016 0:20	8/14/2016 0:35	8.11	0.15
Ranaqua	8/14/2016 23:35	8/14/2016 23:50	1.84	0.00
Ranaqua	8/16/2016 20:45	8/17/2016 0:50	6.63	0.17
USPS	8/17/2016 1:20	8/17/2016 1:30	0.41	0.00
USPS	8/18/2016 4:40	8/18/2016 5:00	0.81	0.00
USPS	8/20/2016 12:00	8/20/2016 12:40	8.84	3.10
USPS	8/21/2016 18:05	8/21/2016 19:40	2.44	0.00
Ranaqua	8/21/2016 22:25	8/22/2016 1:55	2.58	0.00
USPS	9/1/2016 4:00	9/1/2016 15:40	14.71	4.44
Ranaqua	9/1/2016 9:15	9/1/2016 18:05	5.53	0.74
Ranaqua	9/7/2016 7:30	9/7/2016 7:30	0.37	0.00
USPS	9/9/2016 21:50	9/9/2016 22:00	0.61	0.14
Ranaqua	9/10/2016 5:00	9/10/2016 7:45	5.53	0.00
USPS	9/10/2016 15:25	9/10/2016 15:35	0.81	0.00
USPS	9/14/2016 17:30	9/14/2016 18:00	7.01	5.97
Ranaqua	9/15/2016 1:15	9/15/2016 2:14	3.46	0.11
USPS	9/24/2016 0:40	9/24/2016 5:35	9.09	0.27
Ranaqua	9/24/2016 8:45	9/24/2016 13:00	8.48	1.04
USPS	9/27/2016 2:20	9/27/2016 11:15	4.65	0.00
Ranaqua	9/27/2016 10:45	9/27/2016 15:00	7.56	1.97
USPS	9/28/2016 21:25	9/29/2016 1:20	1.02	0.00
USPS	9/29/2016 23:25	9/29/2016 23:30	0.20	0.00
USPS	9/30/2016 8:45	9/30/2016 22:50	13.41	3.29
Ranaqua	10/4/2016 13:15	10/4/2016 13:17	0.29	0.00
USPS	10/8/2016 14:20	10/9/2016 13:05	13.82	4.56
USPS	10/21/2016 9:05	10/21/2016 15:25	15.39	3.65
Ranaqua	10/24/2016 12:15	10/24/2016 12:15	0.29	0.00
Ranaqua	10/31/2016 0:30	10/31/2016 3:30	22.67	6.73
USPS	11/19/2016 21:25	11/20/2016 3:10	12.75	12.47
USPS	11/24/2016 17:50	11/24/2016 17:55	0.20	0.00
Ranaqua	11/25/2016 2:45	11/25/2016 5:00	1.47	0.00
USPS	11/25/2016 17:00	11/25/2016 17:05	0.20	0.00
Ranaqua	11/26/2016 2:00	11/26/2016 2:30	0.59	0.00
Ranaqua	12/2/2016 3:45	12/2/2016 3:45	0.29	0.00
Ranaqua	12/5/2016 12:15	12/5/2016 17:00	6.19	0.82
USPS	12/6/2016 18:05	12/7/2016 3:50	12.40	6.23
Ranaqua	12/27/2016 0:00	12/27/2016 0:00	0.29	0.00
Ranaqua	12/29/2016 18:15	12/30/2016 1:00	14.71	8.63
USPS	1/15/2017 9:45	1/15/2017 10:35	2.01	0.55
USPS	1/17/2017 11:15	1/18/2017 4:20	10.54	7.06
USPS	1/20/2017 16:15	1/20/2017 18:35	2.24	0.00
Ranaqua	1/21/2017 1:46	1/21/2017 3:15	2.06	0.02
USPS	1/26/2017 9:45	1/26/2017 9:50	0.20	0.00
USPS	2/1/2017 4:30	2/1/2017 5:50	0.41	0.00
Ranaqua	2/1/2017 13:16	2/1/2017 13:46	1.18	0.04
USPS	2/7/2017 6:30	2/7/2017 12:20	5.84	1.90
Ranaqua	2/7/2017 15:32	2/7/2017 21:32	10.28	2.19
USPS	2/8/2017 3:15	2/8/2017 4:05	0.61	0.00
Ranaqua	2/8/2017 12:30	2/8/2017 15:30	0.88	0.12
USPS	2/11/2017 6:45	2/11/2017 9:35	3.66	0.00
USPS	2/12/2017 4:30	2/12/2017 20:50	12.52	6.16
Ranaqua	2/13/2017 12:45	2/13/2017 12:46	0.29	0.00
USPS	2/25/2017 18:30	2/25/2017 21:05	10.62	3.60
USPS	3/1/2017 11:15	3/1/2017 11:50	2.82	2.58
Ranaqua	3/1/2017 19:45	3/2/2017 3:01	5.01	0.24
USPS	3/7/2017 8:45	3/7/2017 11:50	2.44	0.00
Ranaqua	3/7/2017 14:20	3/7/2017 20:35	3.69	0.02
Ranaqua	3/8/2017 10:01	3/8/2017 11:05	1.47	0.01
USPS	3/10/2017 8:45	3/10/2017 8:50	0.20	0.00
Ranaqua	3/10/2017 12:35	3/10/2017 18:05	7.00	0.12
USPS	3/10/2017 15:00	3/10/2017 16:05	6.22	0.16
USPS	3/17/2017 9:15	3/17/2017 11:20	2.85	0.78
Ranaqua	3/18/2017 20:45	3/18/2017 22:40	0.74	0.23
USPS	3/26/2017 1:45	3/26/2017 3:20	4.04	0.68
USPS	3/26/2017 23:15	3/26/2017 23:20	0.20	0.00
USPS	3/27/2017 6:00	3/27/2017 10:20	5.23	3.34
Ranaqua	3/27/2017 12:55	3/27/2017 14:50	8.85	1.41
USPS	3/28/2017 1:30	3/29/2017 0:20	15.52	9.53
Ranaqua	3/28/2017 6:30	3/28/2017 9:05	1.47	0.12
USPS	3/31/2017 0:30	4/1/2017 6:35	52.17	17.41
Ranaqua	4/20/2017 8:20	4/20/2017 12:15	5.53	2.41
Ranaqua	4/29/2017 9:15	4/29/2017 9:40	0.74	0.00
USPS	5/5/2017 6:15	5/5/2017 14:05	81.43	36.57
USPS	5/13/2017 3:15	5/13/2017 23:20	49.91	21.31
USPS	5/22/2017 2:45	5/22/2017 17:20	16.71	5.92
Ranaqua	5/24/2017 9:35	5/24/2017 10:40	0.74	0.00
USPS	5/25/2017 4:00	5/26/2017 6:05	21.44	8.27
Ranaqua	5/29/2017 8:25	5/29/2017 15:45	3.69	0.00
USPS	5/30/2017 13:30	5/30/2017 13:50	1.02	0.31
Ranaqua	5/30/2017 18:55	5/30/2017 18:55	0.37	0.00
USPS	6/3/2017 6:45	6/3/2017 6:50	0.20	0.00
Ranaqua	6/4/2017 20:15	6/4/2017 20:15	0.37	0.00
USPS	6/4/2017 23:45	6/5/2017 3:35	1.83	0.00
Ranaqua	6/5/2017 4:25	6/5/2017 9:50	1.84	0.02
USPS	6/6/2017 6:45	6/6/2017 12:50	1.63	0.90
USPS	6/17/2017 11:00	6/17/2017 13:20	41.17	19.55
USPS	6/19/2017 16:00	6/20/2017 1:05	23.09	20.70
USPS	6/27/2017 4:00	6/27/2017 5:20	4.42	3.02
USPS	7/1/2017 14:00	7/1/2017 18:50	3.02	2.75
Ranaqua	7/1/2017 19:20	7/1/2017 23:50	8.48	0.00
USPS	7/7/2017 20:00	7/7/2017 20:50	2.41	1.34
Ranaqua	7/8/2017 23:15	7/8/2017 23:30	1.84	0.22
Ranaqua	7/14/2017 0:45	7/14/2017 2:50	5.16	0.11
USPS	7/14/2017 6:15	7/14/2017 15:50	7.29	4.76
Ranaqua	7/14/2017 10:55	7/15/2017 9:10	25.80	6.50
USPS	7/20/2017 19:45	7/20/2017 19:50	0.20	0.00
USPS	7/22/2017 22:00	7/23/2017 11:50	21.84	5.63
Ranaqua	7/23/2017 3:20	7/23/2017 5:25	14.37	0.53
USPS	7/23/2017 21:45	7/24/2017 10:35	15.27	8.76
USPS	8/2/2017 11:45	8/2/2017 16:50	5.82	3.45
USPS	8/4/2017 6:00	8/4/2017 6:50	7.82	1.11
Ranaqua	8/4/2017 11:30	8/4/2017 11:30	0.37	0.00
USPS	8/5/2017 4:30	8/5/2017 6:05	5.99	1.46
Ranaqua	8/5/2017 8:35	8/5/2017 10:55	5.53	0.24
USPS	8/7/2017 8:30	8/7/2017 19:50	15.80	4.53
USPS	8/12/2017 1:00	8/12/2017 2:20	2.03	1.47
Ranaqua	8/12/2017 5:00	8/12/2017 7:05	4.79	0.08
USPS	8/15/2017 1:45	8/15/2017 3:50	7.21	1.76
Ranaqua	8/15/2017 6:40	8/15/2017 9:00	5.16	0.08
USPS	8/15/2017 12:00	8/15/2017 14:05	3.43	1.86
Ranaqua	8/15/2017 17:35	8/15/2017 18:30	0.74	0.47
USPS	8/18/2017 6:15	8/18/2017 9:05	15.22	3.38
USPS	8/18/2017 18:00	8/18/2017 19:05	2.44	1.21
Ranaqua	8/18/2017 22:50	8/19/2017 0:10	1.84	0.22
USPS	8/22/2017 22:15	8/23/2017 0:05	5.64	1.72
Ranaqua	8/23/2017 3:35	8/23/2017 5:00	9.21	0.12
USPS	8/29/2017 12:45	8/30/2017 3:20	9.75	7.60
Ranaqua	8/29/2017 18:05	8/30/2017 5:10	10.32	5.77
USPS	9/2/2017 18:45	9/3/2017 11:20	28.96	7.70
Ranaqua	9/6/2017 0:20	9/6/2017 0:20	0.37	0.00
USPS	9/6/2017 5:00	9/6/2017 5:05	0.20	0.00
USPS	9/6/2017 13:15	9/7/2017 2:05	11.10	3.20
USPS	9/13/2017 15:00	9/13/2017 21:05	1.02	0.00
Ranaqua	9/19/2017 19:00	9/19/2017 23:05	13.64	4.00
USPS	10/8/2017 7:30	10/8/2017 10:35	7.85	2.56
Ranaqua	10/8/2017 12:40	10/8/2017 15:10	4.05	0.82
Ranaqua	10/11/2017 22:25	10/11/2017 22:55	0.74	0.04
Ranaqua	10/12/2017 5:15	10/12/2017 11:55	5.53	1.78
Ranaqua	10/14/2017 6:50	10/14/2017 9:45	1.11	0.00
USPS	10/24/2017 6:30	10/24/2017 15:20	8.05	2.56
Ranaqua	10/24/2017 11:30	10/25/2017 0:25	4.42	2.52
Ranaqua	10/26/2017 15:25	10/26/2017 16:55	1.84	0.08
USPS	10/29/2017 2:30	10/30/2017 7:05	85.04	54.66
USPS	11/5/2017 0:45	11/5/2017 1:35	0.41	0.00
Ranaqua	11/5/2017 5:40	11/5/2017 6:05	1.11	0.02
USPS	11/5/2017 15:15	11/5/2017 15:20	0.20	0.00
Ranaqua	11/5/2017 19:10	11/5/2017 21:10	1.47	0.57
Ranaqua	11/13/2017 13:05	11/13/2017 16:15	0.74	0.06
Ranaqua	11/16/2017 10:15	11/16/2017 12:05	7.00	0.08
Ranaqua	11/16/2017 19:30	11/16/2017 19:30	0.74	0.00
USPS	11/18/2017 16:15	11/18/2017 19:05	1.63	0.00
Ranaqua	11/18/2017 21:15	11/19/2017 0:30	2.95	0.01
USPS	11/22/2017 6:30	11/22/2017 9:35	4.06	2.80
USPS	11/30/2017 23:45	11/30/2017 23:50	0.20	0.00
USPS	12/5/2017 19:00	12/5/2017 23:05	16.08	6.73
USPS	12/14/2017 11:15	12/14/2017 11:35	1.40	0.00
USPS	12/23/2017 4:45	12/23/2017 20:50	13.39	6.83
