# Supplementary material for: Comparing the hydrological performance of an irrigated native vegetation green roof with a conventional Sedum spp. green roof in New York City
Source: PLoS One. 2022 Apr 20;17(4):e0266593. doi: 10.1371/journal.pone.0266593 (PMC9020694; doi:10.1371/journal.pone.0266593)
Supplement: S2 Dataset — (CSV) [file pone.0266593.s005.csv]

Site	Year	Rain (mm)	Runoff (mm)
Ranaqua	1977	1135.13	425.94
Ranaqua	1978	1039.62	323.83
Ranaqua	1979	1081.79	322.39
Ranaqua	1980	922.27	304.92
Ranaqua	1981	845.31	234.16
Ranaqua	1982	774.19	207.19
Ranaqua	1983	1411.22	468.58
Ranaqua	1984	1154.94	385.06
Ranaqua	1985	827.28	240.7
Ranaqua	1986	887.98	239.24
Ranaqua	1987	1011.43	325.35
Ranaqua	1988	922.02	257.15
Ranaqua	1989	1360.93	461.15
Ranaqua	1990	1105.92	312.76
Ranaqua	1991	845.57	240.23
Ranaqua	1992	904.49	269.7
Ranaqua	1993	1096.26	329.45
Ranaqua	1994	1103.12	323.74
Ranaqua	1995	898.4	265.17
Ranaqua	1996	1235.2	396.35
Ranaqua	1997	1251.46	418.14
Ranaqua	1998	1210.82	458.13
Ranaqua	1999	980.69	315.55
Ranaqua	2000	1250.7	457.38
Ranaqua	2001	1029.46	333.38
Ranaqua	2002	1388.62	540.04
Ranaqua	2003	1557.53	540.17
Ranaqua	2004	1298.45	409.11
Ranaqua	2005	1249.43	447.98
Ranaqua	2006	2236.22	1066.78
Ranaqua	2007	1806.45	804.69
Ranaqua	2008	1905.51	821.33
Ranaqua	2009	2186.43	865.37
Ranaqua	2010	1674.88	761.8
Ranaqua	2011	2335.02	1073.89
Ranaqua	2012	1677.92	644.26
Ranaqua	2013	1677.67	693.64
Ranaqua	2014	2015.74	842.17
Ranaqua	2015	1786.89	774.01
Ranaqua	2016	1770.13	705.83
Ranaqua	2017	220.73	67.02
USPS	1977	1135.13	508.01
USPS	1978	1039.62	439.82
USPS	1979	1081.79	452.56
USPS	1980	922.27	392.95
USPS	1981	845.31	350.91
USPS	1982	774.19	316.79
USPS	1983	1411.22	581.52
USPS	1984	1154.94	495.25
USPS	1985	827.28	347.63
USPS	1986	887.98	362.61
USPS	1987	1011.43	430.89
USPS	1988	922.02	373.26
USPS	1989	1360.93	584.84
USPS	1990	1105.92	450.3
USPS	1991	845.57	349.7
USPS	1992	904.49	381.39
USPS	1993	1096.26	448.21
USPS	1994	1103.12	449.43
USPS	1995	898.4	374.06
USPS	1996	1235.2	525.59
USPS	1997	1251.46	530.57
USPS	1998	1210.82	539.03
USPS	1999	1133.09	516.69
USPS	2000	1250.7	560.39
USPS	2001	1029.46	436.31
USPS	2002	1388.62	616.4
USPS	2003	1557.53	667.52
USPS	2004	1735.33	826.64
USPS	2005	1836.17	1039.42
USPS	2006	2236.22	1068.21
USPS	2007	2045.21	1062.52
USPS	2008	2065.53	1000.38
USPS	2009	2186.43	960.13
USPS	2010	1979.68	996.42
USPS	2011	3004.82	1703.8
USPS	2012	1677.92	740.75
USPS	2013	1902.71	957.45
USPS	2014	2266.95	1146.28
USPS	2015	1786.89	819.63
USPS	2016	1770.13	788.52
USPS	2017	220.73	90.67
