# Supplementary material for: Comparing the hydrological performance of an irrigated native vegetation green roof with a conventional Sedum spp. green roof in New York City
Source: PLoS One. 2022 Apr 20;17(4):e0266593. doi: 10.1371/journal.pone.0266593 (PMC9020694; doi:10.1371/journal.pone.0266593)
Supplement: S3 Dataset — (CSV) [file pone.0266593.s006.csv]

Site	Month	Evapotranspiration (mm)
Ranaqua	1	29.23
Ranaqua	2	31.99
Ranaqua	3	41.19
Ranaqua	4	78.95
Ranaqua	5	131.23
Ranaqua	6	191.63
Ranaqua	7	128.48
Ranaqua	8	204.96
Ranaqua	9	76.32
Ranaqua	10	121.60
Ranaqua	11	94.59
Ranaqua	12	51.83
Ranaqua	13	40.38
Ranaqua	14	33.54
Ranaqua	15	33.00
Ranaqua	16	77.05
Ranaqua	17	139.29
Ranaqua	18	97.86
Ranaqua	19	180.93
Ranaqua	20
Ranaqua	21	101.42
Ranaqua	22	70.57
Ranaqua	23	87.94
Ranaqua	24	54.56
USPS	1	14.43
USPS	2	10.71
USPS	3	13.24
USPS	4	26.70
USPS	5	49.72
USPS	6	78.90
USPS	7	82.31
USPS	8	102.83
USPS	9	81.69
USPS	10	74.78
USPS	11	64.31
USPS	12	31.77
USPS	13	16.83
USPS	14	11.46
USPS	15	11.30
USPS	16	29.78
USPS	17	46.48
USPS	18	35.15
USPS	19	71.07
USPS	20
USPS	21	64.62
USPS	22	48.63
USPS	23	55.52
USPS	24	37.31
PET	1	24.76
PET	2	21.52
PET	3	27.71
PET	4	53.94
PET	5	89.68
PET	6	143.67
PET	7	150.28
PET	8	152.82
PET	9	138.92
PET	10	102.64
PET	11	64.01
PET	12	34.13
PET	13	26.08
PET	14	21.33
PET	15	21.03
PET	16	49.60
PET	17	93.07
PET	18	152.47
PET	19	140.36
PET	20
PET	21	142.86
PET	22	110.36
PET	23	64.39
PET	24	40.89
